# Supplementary material for: Efficacy of rupatadine in reducing the incidence of dengue haemorrhagic fever in patients with acute dengue: A randomised, double blind, placebo-controlled trial
Source: PLoS Negl Trop Dis. 2022 Jun 1;16(6):e0010123. doi: 10.1371/journal.pntd.0010123 (PMC9191706; doi:10.1371/journal.pntd.0010123)
Supplement: S1 Data — (XLSX) [file pntd.0010123.s002.xlsx]

## Sheet: rupatadine
Serial Number	Rupatadine/placebo	Serotype	Viral load	Sex	Age	Day of illness on recrutment	Date of fever onset	Date of Admission to the ward (Year/Month/Date)	NS/IgG/IgM	Persistant vomiting	Abdominal Pain	Hepatic tenderness	Duration of fever	Fever 1	Fever 2	Fever 3	Fever Day 04	Fever Day 05	Fever Day 06	Fever Day 07	Fever Day 08	Fever Day 09	Fever Day 10	Headache	Diarrhea	Appetite	WBC on recruitment	WBC Total 1	WBC Total 2	WBC Total 3	WBC Total Day 04	WBC Total Day 05	WBC Total Day 06	WBC Total Day 07	WBC Total Day 08	WBC Total Day 09	Neutrophils (%) 1	Neutrophils (%) 2	Neutrophils (%) 3	Neutrophils (%) Day 04	Neutrophils (%) Day 05	Neutrophils (%) Day 06	Neutrophils (%) Day 07	Neutrophils (%) Day 08	Neutrophils (%) Day 09	Lymphocytes (%) 1	Lymphocytes (%) 2	Lymphocytes (%) 3	Lymphocytes (%) Day 04
41	R	Negative		1	21	2	2017-11-28	NA	IgM	2	2	2	6		1	1	1	1	1	2	2			1	1	Reduced	5.6	8.1	5.6	4.6	2.84	2.5	3.2	4.91	5.2			0.807	0.716	0.599	0.052	0.484	0.596	0.64			0.117	0.192	0.307
43	R	Negative		2	57	2	2017-11-29	2017-11-30	IgM	2	2	2	3		1	1	2	2	2	2	2	2		1	2	Reduced	5.8	6.6	5.8	6.9	7.3	8.8	7.1	9.06	10.4		0.56	0.45	0.572	0.603	0.51	0.538	0.533	0.578		0.39	0.49	0.305	0.375
45	R	2	1.827	1	33	3	2017-11-27	NA	IgM	2	2	1	8			1	1	1	1	2	1	2	2	1	2	2rmal	4.3			4.3	3.6	4.19	5.5	3.7	5				48	43.7	52.4	56	44.7	44.2				48	43.6
47	R	2	0.112	2	60	1	2017-12-03	NA	IgG	2	1	2	2	1	1	2	2	2						1	2	Reduced	7.7	7.7	7.9								54	41.4								42	47.4
49	R	2	16364.8	2	25	3	2017-12-02	2017-12-05	NS1	2	2	2	5			1	1	1	2	2				1	1	Reduced	3.4			3.4	2.9	4.2	3.4						65.9	43.1	24.4	65.9						24.3	52.7
51	R	3	2.636	2	55	3	2017-12-03	NA	IgG	2	1	2	6			1	1	1	1	2	2	2		1	2	2rmal	3.7			3.7	4.2	4.7	7.2	6.36					58	54	40	44	37					39	41
53	R	2	26298.4	1	20	2	2017-12-04	2017-12-07	NS1	2	2	2	5		1	1	1	1	2	2	2			1	2	Reduced	5		5	3.7	3.8	3.8	5.3	6.2	7.3			0.77	0.458	0.408	0.364	0.325	0.372	0.339			0.21	0.531	0.588
55	R	2	0.662	2	67	2	2017-12-04	NA	IgG	2	1	2	2		1	1	2	2	2	2				2	2	2rmal	5.5		5.5	6.2	4.7	5.3	5.9					0.57	0.651	0.61	0.443	0.49					0.281	0.213	0.37
57	R	2	59859.6	1	21	2	2017-12-06	NA	NS1	2	1	2	2		1	1	2	2	2					1	2	Reduced	5.2		5.2									0.766									0.229
59	R	2	255220	1	21	1	2017-12-07	2017-12-08	NS1	1	1	2	6	1	1	1	1	1	1	2				1	1	Reduced	7.5	7.5	3.8	3.6	2	2.9	4.3	3.8			0.921	0.75	0.708	0.596	0.559	0.487	0.427			0.37	0.2	0.269	0.361
61	R	Negative		1	26	3	2017-12-05	NA	IgG&IgM	2	2	1	5			1	1	1	2	2	2	2		1	2	Reduced	6.2			6.2	5	4.37	5.2	4.5					79.3	63	54.4	46	33					17.3	34
63	R	2	4.879	1	31	2	2017-12-06	NA	IgG&IgM	2	2	2	4		1	1	1	2	2	2				1	2	Reduced	4.9		4.9	3.4	3.06	4.1	5.7					0.837	0.61	0.635	0.603	0.726					0.143	0.36	0.292
65	R	2	5640.51	1	22	3	2017-12-08	2017-12-11	NS1	1	1	1	6			1	1	1	1	2	2	2		1	1	Reduced	4.9			4.9	5.9	7.7	11.99	8.26					0.688	0.808	0.491	0.589	0.599					0.271	0.308
67	R	2	14.237	2	35	3	2017-12-11	NA	IgG&IgM	2	2	2	5			1	1	1	2	2				1	1	Reduced	10.1			10.1									0.565									0.389
69	R	Negative		1	21	3	2017-12-12	2017-12-15	IgG&IgM	2	2	2	10			1	1	1	1	1	1	1	1	1	2	Reduced	4.9			4.9	4.6	5.2	5.6	5.9	4.8				0.66	0.561	0.546	0.513	0.524	0.53				0.272	0.417
71	R	Negative		1	19	3	2017-12-16	NA	IgG	2	2	2	6			1	1	1	1	2	2	2		1	2	Reduced	6.7			6.7	8.52	7.9	6.51	8.8	9.3				0.4171	0.438	0.4	0.23	0.47	0.53				0.402	0.396
73	R	2	0.495	1	23	3	2018-01-01	2018-01-04	IgG	2	2	2	5			1	1	1	2	2	2	2		1	2	Reduced	3.7			3.7	3.9	5.1	7.6	7.2					0.562	0.317	0.239	0.276	0.297					0.351	0.626
75	R	2	0.374	1	23	2	2018-01-02	2018-01-04	IgG&IgM	2	1	2	4		1	1	1	2	2	2				1	2	Reduced	4.9		4.9	3.6	3.2	2.9	3.5					0.81	0.492	0.308	0.267	0.324					0.15	0.499	0.671
77	R	2	0.226	2	25	3	2018-01-05	NA	IgG&IgM	2	2	2	4			1	1	1	1	1	1	2		1	1	Reduced	14.2			14.28	14.12	14.14	14.2	13.89					54	50.1	45.8	60.6	47.1					34.2	35.6
79	R	2	55730.9	1	40	2	2018-01-08	2018-01-10	NS1	2	2	2	7		1	1	1	1	2	1	2			1	2	Reduced	4.06		4.06	2.7	2	2	3.02	5.71				77.8	57.8	41	39.9	47.2	15				77.8	32.6	56.7
81	R	2	2884.95	1	25	2	2018-01-10	2010-01-13	NS1	1	1	1	6		1	1	1	1	1	2	2			1	1	Reduced	5.9		5.9	4.52	3.71	4.83	8.23					0.765	0.665	0.566	0.349	0.256					0.133	0.258	0.354
83	R	2	819.569	2	32	3	2018-01-12	2018-01-15	NS1	2	2	2	6			1	1	1	1	2	2	2		1	1	Reduced	4.7			4.7	4.06	7.9	9.46	9.59					0.68	0.476	0.152	0.152	0.363					0.22	0.41
85	R	2	1.418	1	29	2	2018-01-15	2018-01-16	IgG	2	2	2	4		1	1	1	2	2	2	2			1	1	Reduced	3.72		3.72	2.98	5.35	5.18	6.12					0.704	0.328	0.402	0.417	0.472					0.191	0.527	0.494
87	R	Negative		1	38	2	2018-01-15	NA	IgG&IgM	2	2	2	3		1	1	2	2	2	2				1	1	Reduced	8.3	9.45	8.83	8.44	5.17	6					80	80	71.2	56.9	67						10.9	11.1	15.1
89	R	2	14367	2	21	3	2018-01-21	2018-01-23	NS1	2	2	2	7			1	1	1	1	1	2	2		1	2	Reduced	2.27			2.27	2.84	2.49	2.83	5.27					0.572	0.553	0.416	0.31	0.366					0.28	0.311
91	R	2	794020	1	66	3	2018-01-20	2018-01-23	NS1	2	2	2	7			1	1	1	1	1	2	2		1	2	Reduced	1.89			1.89	2.52	2.03	2.2	3.5					0.608	0.606	0.555	0.519	0.343					0.301	0.291
93	R	2	124492	1	20	2	2018-01-27	2018-01-29	NS1	2	1	2	9		1	1	1	1	1	1	1	1		1	1	Reduced	3.87	5	3.87	3.64	3.25	2.25	3.28	4.41	5.91	6.95	0.85	0.789	0.734	0.575	0.647	0.463	0.424	0.342	0.377		0.14	0.133	0.192
95	R	2	6316.07	2	22	3	2018-02-11	2018-02-14	NS1	1	1	1	6			1	1	1	1	2	2	2		1	2	Reduced	2.11			2.11	1.92	2.71	5.1	5.85					0.644	0.469	0.279	0.199	0.289					0.26	0.444
97	R	2	56649.2	1	22	2	2018-02-20	2018-02-22	NS1	1	2	1	4		1	1	1	2	2	2				1	2	Reduced	6.01		6.01	4.79	4.62	8.55	10.67					0.682	0.585	0.356	0.268	0.259					0.224	0.294	0.535
99	R	Negative		1	28	2	2018-03-02	2018-03-05	NS1	2	2	2	4		1	1	1	2	2	2				1	2	Reduced	3.14		3.14	3.13	2.33	2.51	4.17	3.87				0.617	0.586	0.495	0.326	0.239	0.248				0.172	0.148	0.345
105	R	2	74065.8	2	54	3	2018-12-08	2018-12-11	NS1	1	2	2	6			1	2	1	1	2				1	1	Reduced	2.77			2.77	3.06	3.01	3.85	4.13			0.671	0.563	0.564	0.278	0.284							0.245	0.296
107	R	1	4.93393e+06	1	24	1	2018-12-13	2018-12-14	NS1	2	2	2	4	1	1	1	1	2	2	2				1	2	Reduced	5.6	5.6	3.15	3	2.74	2.18	2.8				0.696	0.67	0.625	0.554	0.6	0.624				0.114	0.246	0.278	0.356
109	R	1	260673	1	35	3	2018-12-16	2018-12-19	NS1	2	2	2	5			1	1	1	2	2				1	2	2rmal				3.3	3.18	3.94	3.82	3.97			0.434	0.324	0.169	0.208	0.292							0.429	0.546
111	R	1	3.28E+07	1	28	2	2018- 12-19	NA	NS1	2	2	2	4		1	1	1	2	2	2				2	2	2rmal	6.4		6.4	5.8	4.2	4.4	4.8				0.746	0.725	0.701	0.645	0.622						0.094	0.101	0.098
113	R	1	6858.68	1	44	3	2018-12-29	2019-01-01	NS1	2	2	2	7			1	1	1	1	1	2			1	2	2rmal	3.5			3.5	3.09	3.3	10.63	10.83	9.31		0.607	0.414	0.286	0.327	0.284	0.254						0.207	0.454
115	R	1	24115.2	1	58	3	2018-12-31	2019-01-03	NS1	2	2	2	3			1	2	2	2	2	2			2	2	Reduced	3.7			3.7	5.17	5.18	5.5	4.8	5		0.657	0.277	0.355	0.641	0.652	0.682						0.192	0.483
119	R	Negative		2	59	3	2018-01-01	NA	NS1	2	2	2	4			1	1	2	2	2				1	2	2rmal	6.2			6.2	7	6.4	8.7	6			0.42	0.431	0.416	0.41	0.509							0.118	0.119
121	R	1	3819.03	2	18	2	2019-01-02	NA	NS1	2	2	2	3		1	1	2	2	2	2				1	2	Reduced	2.7		2.7	2.7	2.2	3.3	5.8	4.3			0.449	0.48	0.588	0.311	0.565	0.444					0.465	0.463	0.379
123	R	2	38463.9	2	32	3	2019-01-02	2019-01-06	NS1	2	2	2	3			1	2	2	2	2				1	2	2rmal	3.6			3.6	3.5	4.84	8.09	7.89			35.2	0.263	0.158	0.24	0.136							0.108	0.241
127	R	1	252635	1	18	2	2019-01-06	2019-01-08	NS1	2	2	2	4		1	1	1	2	2	2				1	2	2rmal	5.6		5.6	4.19	3.49	4.13	5.1	5.32			0.645	0.552	0.504	0.597	0.508	0.535					0.188	0.338	0.408
129	R	Negative		2	27	2	2019-01-06	2019-01-08	NS1	2	2	2	2		1	2	2	2	2	2				1	2	Reduced	2.3		2.3	3.2	4.39	5.1	9.4	10.2			0.361	0.254	0.194	0.204	0.302	0.352					0.528	0.675	0.676
131	R	2	3.25692e+06	1	36	2	2019-01-06	2018-01-08	NS1	2	2	2	5		1	1	1	1	2	2				1	2	Reduced	3.7		3.7	3.37	3.8	3.55	4.8	5.2			0.723	0.711	0.605	0.611	0.608	0.624					0.168	0.206	0.316
133	R	2	2705542	1	63	3	2019-01-07	NA	NS1	2	2	2	4			1	1	2	2	2				1	2	Reduced	8.7			8.7	5.6	4.5	4.43	5.1			0.695	0.632	0.704	0.648	0.602							0.234	0.292
135	R	2	49512.9	2	29	3	2019-01-07	2019-01-10	NS1		2	2	5			1	1	1	2	2	2	2	2	1	2	Reduced	3.9			3.9	2.09	3.8	3.9	4	2.45	5.52	0.774	0.69	0.68	0.68	0.62	0.618	0.541	0.446				0.163	0.274
137	R	Negative		1	32	3	2019-01-11	2019-01-14	NS1	2	2	2	6			1	1	1	1	2				1	2	Reduced	4.5			4.5	3.59	4.26	3.3	3.5			0.217	0.35	0.417	0.454	0.472							0.343	0.507
141	R	1	25935.7	1	19	3	2019-01-14	NA	NS1	2	2	2	3			1	2	2	2	2				1	2	normal	3.5			3.5	2.9	3	3.2	7.1			0.442	0.3	0.35	0.432	0.462							0.354	0.518
143	R	1	5617.47	1	51	3	2019-01-14	2019-01-17	NS1	2	2	2	2			2	2	2	2	2				1	1	Reduced	2.2			2.2	1.85	1.85	2.13	2.86			0.462	0.43	0.43	0.352	0.423							0.314	0.397
145	R	1	538019	1	18	3	2019-01-14	2019-01-17	NS1	2	2	2	5			1	1	1	2	2				1	2	normal	2.6			2.6	2.02	1.25	1.83	3.21			0.477	0.455	0.503	0.569	0.348							0.375	0.415
149	R	1	223169	2	60	2	2019-01-19	NA	NS1	2	2	2	3		1	1	2	2	2					1	2	Reduced	4.5		4.5	3.7	3.1	5.8	7				0.734	0.603	0.576	0.403	0.363						0.191	0.301	0.358
151	R	2	514538	1	18	2	2019-01-20	2019-01-21	NS1	2	1	2	3		1	1	2	2	2					1	2	normal	7.4		7.4	4.41	2.61	2.57	3.32				0.859	0.796	0.597	0.52	0.426						0.063	0.1	0.269
153	R	2	20511.8	2	18	3	2019-01-19	NA	NS1	1	1	2	5			1	1	1	2	2	2			1	1	Reduced	4.6			4.6	4.1	3.5	4	7.31			0.307	0.394	0.217	0.215	0.094							0.586	0.522
155	R	2	1019.74	2	38	3	2019-01--19	2019-01-21	NS1	2	2	2	4			1	1	2	2	2				1	1	Reduced	5.1			5.1	4.34	4.18	4.74	5.6			0.49	0.423	0.191	0.297	0.426							0.376	0.444
157	R	3	3.99713e+06	1	34	3	2019-01-20	2019-01-22	NS1	1	2	2	4			1	1	2	2	2				1	2	Reduced	4.4			4.4	2.88	2.87	2.41	3.41			0.777	0.643	0.561	0.502	0.517							0.117	0.254
159	R	2	1.16848e+06	1	36	3	2019-01-20	2019-01-22	NS1	2	2	2	5			1	1	1	2	2				2	2	Reduced	3.1			3.1	2.95	2.75	4.5	4.4			0.655	0.557	0.389	0.326	0.327							0.203	0.289
161	R	2	12904.7	1	21	3	2019-01-21	2019-01-23	NS1	2	2	2	5			1	1	1	2	2	2			1	2	normal	2.9			2.9	2.23	1.85	3.29	4.94	3.73		0.693	0.745	0.624	0.244	0.235	0.308						0.196	0.2
163	R	1	8029.88	1	35	3	2019.01.22	NA	NS1	2	2	2	3			1	2	2	2	2				1	2	normal	5.6			5.6	5.2	4.7	6.7	6.2			0.51	0.563	0.595	0.74	0.601							0.329	0.296
165	R	Negative		2	32	3	2019-01-28	2019-01-30	NS1	2	2	2	4			1	1	2	2	2				1	1	Reduced	1.5			1.5	1.77	1.97	4.19	4.2			0.616	0.723	0.172	0.147	0.207							0.292	0.163
167	R	1	78764.4	2	35	3	2019-01-29	NA	NS1	2	2	2	7			2	2	2	1	1				1	2	Reduced	2.7			2.7	2.5	3.2	3.4	3.6			0.393	0.449	0.456	0.471	0.462							0.44	0.441
173	R	Negative		1	17	3	2019-02-09	2019-02-12	NS1	2	2	2	0			2	2	2	2	2				2	2	normal	5.8			5.8	5.1	5.4	5.7	5.8			0.442	0.452	0.454	0.462	0.454							0.435	0.431
175	R	2	178.045	1	28	3	2019-02-15	2019-02-18	NS1	2	2	2	5			1	2	1	2	2				1	2	Reduced	2.6			2.6	1.71	1.66	2.57	3.36			0.387	0.467	0.601	0.328	0.295							0.37	0.4
177	R	NEGATIVE		1	34	3	2019-03-17	2019-03-20	NS1	2	2	2	5			1	1	1	2	2				1	1	Reduced	5.7			5.7	4.08	4.98	4.63	4.83			0.781	0.72	0.742	0.733	0.748							0.116	0.223
179	R	2	7649.21	2	18	3	2019-04- 01	NA	NS1	2	2	2	4			1	1	2	2	2				1	2	normal	2.8			2.8	2.64	3	2.8	2.9			0.476	0.446	0.505	0.512	0.534							0.388	0.463
181	R	1	232264	2	43	2	2019.04.05	NA	NS1	2	2	2	4		1	1	1	2	2	2				1	1	Reduced	4.8		4.8	4.8	4.9	5.1	5.12				0.644	0.594	0.645	0.646	0.682						0.204	0.321	0.204
183	R	1	67402.1	2	36	2	2019.04.21	2019-04-23	NS1	2	2	2	2		1	2	2	2	2	2	2			1	1	Reduced	3.65		3.65	3.94	3.4	4.86	5.68	8.39	9.21		0.735	0.751	0.422	0.202	0.193	0.277	0.399				0.191	0.195	0.433
185	R	1	16283.2	1	20	3	2019-04-28	NA	NS1	2	2	2	4			1	1	2	2	2				2	2	normal	4.9			4.9	3.94	3.9	4.8	4.98			0.537	0.47	0.437	0.334	0.3							0.282	0.45
187	R	Negative		1	25	3	2019-06-03	NA	NS1	2	2	2	4			1	1	2	2	2				1	2	Reduced	3.3			3.3	3.01	3.07	3.39	5.3			52.1	0.338	0.254	0.352	0.211							0.336	0.522
191	R	2	11008120	2	34	3	2019-06-04	2019-06-08	NS1	2	1	2	6			1	1	1	1	2				1	1	Reduced	2			2	1.44	1.7	2.17	2.31	3.45		0.52	0.43	0.463	0.276	0.486	0.542						0.302	0.467
193	R	2	34541548	1	32	3	2019-06-03	2019-06-15	NS1	2	1	2	6			1	1	1	1	2				2	1	Reduced	6.4			6.4	3.4	2.66	2.52	6.13	6.21		0.859	0.662	0.617	0.334	0.246	0.241						0.082	0.19
195	R	2	827220	1	18	3	2019-06-03	NA	NS1	2	2	2	5			1	2	1	2	2	2			1	2	normal	8.5			8.5	3.4	4.6	2.8	3.8	4.1		0.872	0.847	0.547	0.461	0.482	0.641						0.064	0.107
197	R	1	564868	2	50	3	2019-06-11	NA	NS1	2	2	2	5			1	1	1	2	2				1	2	Reduced	2.25			2.25	1.74	2.22	3.44	4.88			0.625	0.519	0.206	0.309	0.582							0.249	0.344
199	R	1	2685632	2	60	3	2019-06-11	NA	NS1	2	2	2	5			1	1	1	2	2				1	2	Reduced	4.14			4.14	4.21	3.21	3.58	4.26			0.878	0.647	0.501	0.461	0.642							0.062	0.252
201	R	2	504091	2	19	3	2019-06-14	NA	NS1	2	2	2	4			2	1	2	2	2				1	2	Reduced	4.1			4.1	4.3	3.4	4.77	5.3			0.58	0.672	0.44	0.29	0.398							0.35	0.262
202	R	3	91162152	1	18	3	2019-06-14	2019-06-17	NS1	2	2	2	8			1	1	1	1	1	1	2		1	1	Reduced	4.5			4.5	3.27	2.04	2.5	4.83	5.27	5.53	0.644	0.674	0.752	0.513	0.422	0.354	0.301					0.197	0.23
203	R	3	19258.1	1	25	3	2019 . 06. 18	2019-06-24	NS1	2	2	2	0			2	2	2	2	2	2			2	2	Reduced	3.5			3.5	4.1	3.2	3.2	3.2	3.2		0.56	0.431	0.505	0.505	0.505	0.505						0.3	0.414
204	R	3	652.789	1	68	2	2019-06-22	NA	NS1	2	2	2	2		1	2	2	2	2	2				1	2	Reduced	10.5		10.5	11.5	10.2	11.3	9.8	9.7			0.713	0.734	0.721	0.705	0.682	0.582					0.18	0.19	0.202
205	R	2	4437120	1	42	1	2019-06-25	NA	NS1	2	2	2	2	1	1	2	2	2	2	2				2	2	Reduced	7.6	7.6	8.2	8.2	7.8	6.5					0.746	0.752	0.723	0.702	0.655					0.112	0.118	0.122	0.111
207	R	2	516.16	1	32	3	2109 .06 . 23	NA	NS1	2	2	2	4			1	1	2	2	2				1	1	Reduced	7.3			7.3	6.2						0.418	0.408										0.422	0.455
208	R	1	300626880	2	23	3	2019-06-24	2019-06-27	NS1	2	2	2	3			1	2	2	2	2	2			1	2	Reduced	4.1			4.1	2.58	2.47	2.2	2.52	3.84		0.698	0.582	0.572	0.552	0.592	0.601						0.168	0.278
211	R	3	546687	2	27	3	2019-06-26	2019-07-01	NS1	1	1	2	0			2	2	2	2	2	2	2		1	2	Reduced	7.4			7.4	8.4	14.8	13.3	12.56	12.11	11.8	0.652	0.52	0.418	0.42	0.437	0.537	0.482					0.268	0.39
216	R	1	37785240	2	61	3	2019-06-30	2019-07-04	NS1	2	2	2	4			1	1	2	2	2				1	2	Reduced	2.9			2.9	2.9	3.4	6.02				0.398	0.365	0.192	0.294								0.478	0.534
221	R	2	18808956	2	40	3	2019-07-03	NA	NS1	2	2	2	4			1	1	2	2	2				1	1	Reduced	2.8			2.8	2.71	3.45	4.8	6.1			0.545	0.408	0.335	0.23	0.345							0.278	0.358
222	R	3	5667868	1	17	3	2019-07-05	2019-07-08	NS1	2	2	2	4			1	1	2	2	2				1	2	Reduced	4.4			4.4	2.3	3	6.85	7.35			0.685	0.526	0.311	0.225	0.284							0.189	0.396
224	R	2	5.90959e+06	1	21	3	2019-08-01	NA	NS1	2	2	2	0			2	2	2	2	2				1	1	Reduced	5.31			5.31	2.9	2.62	4.68	7.8			0.817	0.655	0.578	0.411	0.298							0.087	0.227
231	R	2	645225	1	37	3	2019-07-07	2019-07-10	NS1	2	2	2	4			1	1	2	2	2				1	2	Reduced	2.7			2.7	2.87	4.43	6.11	5.4			0.425	0.262	0.173	0.248	0.389							0.458	0.571
236	R	2	55431048	2	30	3	2019-07-13	NA	NS1	2	2	2	5			1	1	1	2	2				1	2	Reduced	6			6	5.07	4.44	3.76	3.62			0.68	0.645	0.498	0.57	0.502							0.29	0.287
237	R	1	72483960	1	45	3	2019-07-21	2019-07-24	NS1	2	2	2	4			1	1	2	2	2				1	2	Reduced	3			3	2.43	2.6	4.4	4.56			0.566	0.521	0.435	0.211	0.222							0.306	0.359
239	R	1	12051.2	1	31	3	2019-07-20	NA	NS1	2	2	2	0			2	2	2	2	2				2	2	normal	3.3			3.3	3.8	3.3	3.8	4.4			0.5	0.492	0.31	0.384	0.552							0.323	0.307
241	R	1	3.84088e+06	2	42	3	2019-07-22	NA	NS1	2	2	2	5			1	2	1	2	2				1	1	Reduced	3.7			3.7	3.1	2.5	3.1	3.42			0.648	0.666	0.567	0.641	0.621							0.297	0.208
244	R	3	7.47682e+06	1	41	3	2019-07-27	2019-07-30	NS1	2	2	2	4			1	1	2	2	2				1	2	Reduced	4.6			4.6	3.85	8.7	25.55	14.43			0.509	0.48	0.176	0.146	0.238							0.344	0.393
246	R	2	54470464	1	23	3	05.08.2019	07.08.2019	NS1	2	1	2	4			1	1	2	2	2	2	2	2	1	2	Reduced	4.1			4.1	4.08	4.63	4.84	4.85			0.69	0.636	0.634	0.632	0.602							0.158	0.219
248	R	3	15188859	2	44	2	2019-08-05	NA	NS1	2	1	2	4		1	1	1	2	2	2				1	2	Reduced	4.4		6.3	4.4	4.5	5.2	5.1				0.828	0.742	0.752	0.641	0.651						0.109	0.191	0.181
249	R	2	152848	1	32	3	2019-08-16	NA	NS1	2	1	2	0			2	2	2	2	2				1	2	Reduced	6.3			6.3	3.5	4.7	4.1	4			0.704	0.389	0.386	0.386	0.331							0.188	0.503
250	R	2	54277640	1	25	2	2019-08-19	NA	NS1	2	2	2	3		1	1	2	2	2	2				1	1	Reduced	3.6		3.6	3.6	2.52	2.73	2.64	3.35	3.82		0.696	0.758	0.429	0.455	0.456	0.283	0.271				0.124	0.219	0.449
253	R	1	36393864	1	20	2	2019-08-21	NA	NS1	2	2	2	4		1	1	1	2	2	2				1	2	Reduced	6.2		6.2	6.25	6.21						0.705	0.641	0.648								0.15	0.158	0.182
254	R	1	42294212	2	48	3	2019-08-24	NA	NS1	2	2	2	0			2	2	2	2	2				2	1	Reduced	3.6		3.4	3.5	4.7	4.8	4.57				0.529	0.536	0.665	0.668	0.692							0.326	0.285
258	R	2	19370768	2	18	3	2019-08-30	NA	NS1	2	2	2	4			1	1	2	2	2				1	1	Reduced	2.8			2.8	2.35	2.17	2.5	1.93			0.55	0.665	0.452	0.334	0.413							0.3	0.443
259	R	1	341794	1	20	2	2019-09-01	NA	NS1	2	2	2	2		1	2	2	2	2	2				1	1	Reduced	4.42		4.42	3.68	5.3	9.2	10.1				0.221	0.615	0.394	0.304	0.243						0.152	0.168	0.175
260	R	2	18615218	1	18	3	2019-09-07	NA	NS1	2	2	2	0			2	2	2	2	2				1	2	Reduced	3.9			3.9	3.16	2.8	2.1	2.6			0.756	0.532	0.549	0.601	0.585							0.124	0.339
266	R	3	131715840	1	27	3	2019-09-30	2019-10-02	NS1	2	1	2	5			1	1	1	2	2				1	2	Reduced	3.8			3.8	3.02	3.15	7.75	7.71			0.739	0.623	0.328	0.3	0.219							0.168	0.279
267	R	1	62269268	1	31	3		2019-10-07	NS1	2	2	2	6			1	1	1	1	2				1	2	Reduced	2.3			2.47	1.87	2.83	5.05	9.63	8.15		0.66	0.535	0.63	0.264	0.143	0.285						26	0.403
270	R	2	8356.97	1	20	3	2019-10-26	NA	NS1	2	1	2	0			2	2	2	2	2				1	1	Reduced	3.6			3.6	2.8	4.5	2.9				0.39	0.308	0.727	0.403								0.444	0.505
271	R	3	17619.4	1	24	2	2019-10-27	NA	NS1	2	1	2	3		1	1	2	2	2	2				1	2	Reduced			9.3								0.632										0.11
277	R	1	266954816	2	19	2	2019-11-20	2019-11-21	NS1	2	2	2	5		1	1	1	1	2	2	2			2	2	normal	3.7		3.7	2.7	2.62	2.25	5.7	8.6			80.4	0.686	0.705	49.2	0.304	0.396					9.9	0.233	0.231
278	R	1	115586768	2	18	3	2019-11-21	2012-11-28	NS1	2	1	2	5			1	1	1	2	2				1	1	Reduced	5.3			5.3	3.58	2.73	4.49	11.86			0.607	0.51	0.564	0.213	0.134							0.202	0.316
279	R	2	35561436	2	22	3	2019-11-22	2019-11-26	NS1	2	1	2	7			1	1	1	2	1	2			1	2	Reduced	3.5			3.5	3	2.24	4.74	6.01	5.82		0.653	0.605	0.491	0.238	0.199	0.269						0.223	0.264
281	R	2	1.16085e+06	1	21	3
284	R	NEGATIVE		1	55	2	2019-11-26	2019-11-28	NS1	2	2	2	3		1	1	2	2	2	2				1	2	Reduced	4.34		4.34	4.9	5.4	6.19					0.425	0.308	0.335	0.363							0.43	0.516	0.458
286	R	NEGATIVE		2	33	3	2019-11-30	2019-12-03	NS1	2	1	2	0			2	2	2	2	2				1	2	Reduced	14.5			14.5	12	11	8	6.4			0.822	0.755	0.702	0.628	0.732							0.111	0.188
288	R	1	11898.6	1	21	3	2019-12-31	2019-01-02	NS1	2	1	2	5			1	1	1	2	2				1	2	Reduced	4.4			4.4	3.17	3.7	4.25	6.03					45	42.9	39.3	0.403	0.122					0.45	0.372
290	R	NEGATIVE		1	26	3	2019-12-06	2019-09-12	NS1	2	2	2	6			1	2	1	1	2				2	2	Reduced	9.9			9.9		6.7	11.5	12.3	10.2		0.77		0.685	0.846	0.893	0.602						0.19
291	R	2	7.97193e+06	1	24	3	2019-12-06	NA	NS1	2	2	2	0			2	2	2	2	2				1	2	Reduced	4.1			4.1	4.6	4.1	5.8	6.39			0.563	0.428	40	0.363	0.346							0.323	0.487
293	R	1	93315040	2	25	3	2019-12-15	2019-12-08	NS1	2	2	2	5			1	1	1	2	2				1	1	Reduced	2.51			2.51	3.39	4.08	4.45	3.09			62.5	60.4	54.5	50.6	54.3							0.277	0.292
295	R	2	2.98452e+06	1	30	3	2019-12-15	2019-12-17	NS1	2	2	2	7			1	1	1	1	1	2			1	2	Reduced	3.2			3.2	3.04	3.13	3.94	4.11	4.38				59.7	52.4	56.1	46.1	45.3	32.5				0.273	0.317
296	R	3	43551	1	21	3	2019-12-08	2019-12-12	NS1	2	2	2	6			1	1	1	1	2				1	2	Reduced	6.61			6.61	6.13	5.59	6.4	5.84					72.4	66.8	33.8	35.8	88.4					0.125	0.204
297	R	1	50322.3	2	38	3	2019-12-08	2019-12-12	NS1	2	2	2	3			1	2	2	2	2				2	2	Reduced	6.8			6.8	5.92						42	31.9										4.1	0.562
298	R	NEGATIVE		2	39	3	2019-12-09	2019-12-12	NS1	2	2	2	6			1	1	1	1	2				1	1	Reduced	3.6			3.6	2.1	1.98	2.99	2.49	2.52	3.24			59.5	51.2	47.8	62.9	52.6	40.1	45.9			19.8	38.8
301	R	3	247.855	2	26	2	2019-12-21	2019-12-23	NS1	2	1	2	4		1	1	1	2	2	2				1	2	Reduced	3.27		3.27	3.81	2.89	5.67	6.84					66.3	74.4	37.1	20.3	23.2						18	15
305	R	1	2458.45	2	29	3	2019-12-29	NA	NS1	2	2	2	3			1	2	2	2	2				1	2	Reduced	5.3			5.3	4.2	5.71	10.91	11.27					68.7	51	31.3	19	25.6					0.201	0.344
306	R	3	237776	1	21	2	2020-01-02	2019-01-04	NS1	2	2	2	5		1	1	1	1	2					1	2	Reduced	6.9		6.9	5.9	4.63	5.91	7.32	6.9				0.702	69.2	68.1	52.9	27	29.1				0.12	0.205	0.247
307	R	2	125134	2	21	2	2020-01-05	2020-01-11	NS1	2	1	2	6		1	1	1	1	1	2	2			1	2	Reduced	3.5		3.5	2.4	2.7	3.2	2.8	4.17	7.83		0.673	0.428	48.6	70	56	22.5	22.9				0.174	0.45	0.362
308	R	3	365965	2	27	2	2020-01-06	2020-01-08	NS1	2	2	2	8		1	1	1	1	1	1	1			1	2	Reduced	7		7	4.4	5.44	3.75	4.13	6.1	9.01		0.905	0.792	87.6	81.5	50.4	25.3	37				0.053	0.117	0.072
311	R	Negative		1	47	3	2020-01-25	NA	NS1	2	1	2	3			1	2	2	2	2				1	1	Reduced	4.2			4.2	3.8								71.1	62.7								14.5	23.1
312	R	Negative		1	54	3	2020-02-08	2020-02-10	NS1	2	2	2	4			1	1	2	2	2				1	2	Reduced	4.7			4.7	4.25	12.34	16.08					.	68.8	52.7	71.8	70						24	39.3
[truncated: 65 more columns]

## Sheet: keys
symtom present	1
symptom absent	2
NA	Not admitted
Gender 1	Male
Gender 2	Female

## Sheet: placebo
Serial Number	Rupatadine/placebo	Serotype	Viral load	Sex	Age	Day of illness on recrutment	Date of fever onset	Date of Admission to the ward (Year/Month/Date)	NS/IgG/IgM	Persistant vomiting	Abdominal Pian	Hepatic tenderness	Duration of fever	Fever 1	Fever 2	Fever 3	Fever Day 04	Fever Day 05	Fever Day 06	Fever Day 07	Fever Day 08	Fever Day 09	Fever Day 10	Headache	Diarrhea	Appetite	WBC on recruitment	WBC Total 1	WBC Total 2	WBC Total 3	WBC Total Day 04	WBC Total Day 05	WBC Total Day 06	WBC Total Day 07	WBC Total Day 08	WBC Total Day 09	Neutrophils (%) 1	Neutrophils (%) 2	Neutrophils (%) 3	Neutrophils (%) Day 04	Neutrophils (%) Day 05	Neutrophils (%) Day 06	Neutrophils (%) Day 07	Neutrophils (%) Day 08	Neutrophils (%) Day 09	Lymphocytes (%) 1	Lymphocytes (%) 2	Lymphocytes (%) 3	Lymphocytes (%) Day 04
166	P	2	1086.09	1	25	3	2019-01-26	2019-01-29	NS1	2	2	2	5			1	1	1	2	2				2	2	normal	4.22			4.22	3.48	3.13	2.53	3.13			0.786	0.711	0.558	0.448	0.482							0.088	0.143
192	P	1	427600	1	18	3	2019-05-10	2019-05-14	NS1	2	2	2	4			2	1	2	2	2				2	2	Reduced	3.7			3.7	3.7	2.82	4.52	5.62			0.46	0.53	0.444	0.267	0.317							0.364	0.333
257	P	2	7654217	1	25	3	2019-08-05	2019-08-27	NS1	2	2	2	4			1	1	2	2	2	2			2	1	normal	5.1			5.1	3.96	4.26	5.1	5.2	5.4		0.696	0.488	0.476	0.526	0.641	0.642						0.177	0.428
272	P	2	6.18432e+06	1	29	2	2019-10-26	2019-10-28	NS1	2	2	2	6		1	1	1	1	1					2	2	normal	7.15		7.15	4.24	3.81	3.69	5.2	10.79	12.8			0.659	0.627	0.67	0.715	0.524	0.204	0.264			0.21	0.248	0.263
292	P	3	2.01625e+06	1	19	3	2019-12-06	NA	NS1	2	2	2	3			1	2	2	2	2				2	2	Reduced	5.2			5.2	6	6.4	14.34				0.613	0.697	0.457	0.22								29.3%%	0.189
299	P	3	6660965	1	44	3	2019-12-09	2019-12-12	NS1	2	2	2	0			2	2	2	2	2				2	2	normal	8.1			8.1	7.3	7.8	7.79	10.85					57.6	41.1	38.4	49.9	50.5					38.3	49.3
42	P	2	4499.27	1	18	3	2017-11-27	2017-11-29	NS1	1	1	1	7			1	1	1	1	1	2	2		1	1	Reduced	4.1			4.1	4.5	3.1	7.6	7.95					0.68	0.485	0.506	0.27	0.365					0.258	0.502
44	P	2	0.269	1	21	2	2017-11-27	NA	IgM		2	2	2		1	1	2	2	2	2				1	2	Reduced	7.8		7.8	6.2	5.4	5.3						0.702	0.583		0.389	0.211					0.212	0.293
46	P	2	0.232	2	33	2	2017-12-03	NA	IgG&IgM	1	1	2	5		1	1	1	1	2	2				1	1	Reduced	10.8		10.8	8.1	6.5	5.5	6.4					75.5	71.6	62	50.6	75					18.5	25.6	33.7
48	P	2	0.159	1	63	2	2017-12-02	NA	IgG	2	2	2	2		1	1	2	2	2	2				1	2	normal	6.8		6.8	4.5	5.7	5.5	6.3					67.4	55.5	54.4	54.4	62					21.5	30.6	31.3
50	P	3	1956.05	2	57	3	2017-12-04	2017-12-06	NS1	2	1	2	5			1	1	1	2	2	2	2		1	1	Reduced	3.3			3.3	2.1	2.8	5.4						62.6	51.7	33.5	18.8	0.204	0.436				27.7	46.4
52	P	2	316438	2	64	3	2017-12-03	2017-12-06	NS1	2	1	2	6			1	1	1	1	2	2	2		1	1	Reduced					2	3.5	5.5							50.6	27.4	18.5							46.6
54	P	2	1.412	1	71	3	2017-12-03	NA	IgG	2	2	2	7			1	1	1	1	1	2	2		1	2	Reduced	8.7			8.7	8.4	8.5	7.9	7					72	65	71	70	49.7					26	33
56	P	2	6507.02	1	25	1	2017-12-06	2017-12-09	NS1	2	2	1	3	1	2	1	2	2	2	2				1	2	Reduced	7	7	2.9	2.1	2.2	2.1					0.63	0.57	0.59	0.284	0.307					0.34	0.35	0.35	0.707
58	P	2	2.331	2	51	3	2017-12-04	NA	IgG	2	1	1	5			1	1	1	2	2	2	2		1	1	Reduced	3.3			3.3	2.4	2.7	3.27	3.9					0.62	0.535	0.42	0.401	0.347					0.36	0.442
60	P	2	1.497	2	52	1	2017-12-06	NA	IgG	2	2	1	4	1	2	2	1	2	2	2				1	2	Reduced	14.7	14.7	10.4	10.4	9.34	9.5					0.861	0.69	0.671	0.632	0.655					0.113	0.28	0.264	0.286
62	P	2	2.14	1	29	2	2017-12-06	NA	IgG&IgM	1	2	2	3		1	1	2	2	2	2				1	2	Reduced	4.3		4.3	4.1	4.44	6.4	7.4					0.62	0.457	0.376	0.34	0.435					0.36	0.415	0.485
64	P	2	239513	2	22	2	2017-12-07	2017-12-09	NS1	2	2	2	6		1	1	1	1	1	2	2			1	2	Reduced	3	6.27	3	3.7	2.8	1.9	1.6	4.07			0.75	0.555	0.518	0.501	0.438	0.339	0.449			0.132	0.424	0.464	0.486
66	P	2	10723.2	2	21	3	2017-12-08	2017-12-14	NS1	2	2	2	5			1	1	1	2	2	2	2		1	2	Reduced	2.3			2.3	2.5	2.7	3.1	4.8					0.5	0.469	0.53	0.469	0.546					0.48	0.409
68	P	2	8.222	2	56	2	2017-12-13	NA	IgG&IgM	2	2	2	3		1	1	2	2	2	2				1	2	Reduced	10.83		10.83	10.43	8.26	8.83	9.7					0.603	0.466	0.398	0.37	0.37					0.255	0.368	0.379
70	P	2	0.571	2	29	2	2017-12-13	2017-12-16	IgG	1	1	2	5		1	1	1	1	2	2				1	2	Reduced	4.91		4.91	5.8	5.3	5.8	5.1					0.674	0.721	0.425	0.48	0.384					0.229	0.201	0.56
72	P	2	2.91572e+06	1	25	3	2017-12-30	2018-01-03	NS1	2	2	1	6			1	1	1	1	2	2	2		1	2	Reduced	6.1			6.1	3.91	2	4.2	6.5						0.745	0.418	0.302	0.49						0.164
74	P	2	320853	1	21	3	2018-01-01	2018-01-04	NS1	2	2	2	7			1	1	1	1	1	2	2		1	1	Reduced	4.4			4.4	2.9	2.9	6.5	7.5	8.1				0.687	0.471	0.46	0.266	0.269	0.192				0.2	0.518
76	P	2	3271.12	1	21	3	2018-01-05	2018-01-08	NS1	2	2	2	6			1	1	1	1	2	2	2		1	2	Reduced	3.9			3.9	4.1	7.08	7.4	6.58					64.4	52.3	31.7	13.2	0.482					21.7	42.2
78	P	2	250559	2	55	2	2018-01-08	2018-01-10	NS1	2	1	1	4		1	1	1	1	2	2	2	2		1	2	Reduced	2.26		2.26	1.8	1.5	2.2	4.48	4.61				72	52.4	53.6	19.6	18	29				23	45.3	43.7
80	P			2	40	3	2018-01-07	2010-01-10	NS1	2	1	1	6			1	1	1	1	2	2	2	2	1	2	Reduced	3.12			3.12	3.4	4.2	8.6	10.15	11.2				70.8	62	25.4	25.4	32.5	48.5				24.7	36.2
82	P	2	640234	1	20	2	2018-01-10	2010-01-12	NS1	2	1	2	6		1	1	1	1	1	2				1	2	Reduced	3.16		3.16	2.7	4.43	4.57	4.94					56.8	56.9	59	47.1	24.4					29.5	40.7	30.9
84	P	2	0.893	2	52	3	2018-01-12	2018-01-15	IgG	2	2	2	7			1	1	1	1	1	2	2		1	2	Reduced	12			12	9.73	7.52	7.38	7.29					0.82	0.759	0.603	0.458	0.429					0.14	0.149
86	P	2	0.525	2	37	2	2018-01-14	2018-01-16	IgG&IgM	2	1	1	4		1	1	1	2	2	2				1	1	Reduced	9.33		9.33	8.83	6.89	6.42	6.6					86.1	79.4	72.3	69	71.6					7.7	13	15.3
88	P	3	3.752	1	35	2	2018-01-15	2018-01-17	IgG	2	2	2	4		1	1	1	2	2	2				1	1	Reduced	3.57		3.57	3.13	4.49	4.82	7.36					59.1	48	66.7	55	33.2					26.8	34.1	20.7
90	P	1	12244.7	1	31	3	2018-01-20	2018-01-23	NS1	2	1	1	7			1	1	1	1	1	2	2	2	1	1	Reduced	3.52			3.52	2.99	2.06	2.44	3.4	5.05				0.593	0.66	0.534	0.548	0.282	0.298				0.326	0.264
92	P	Negative		1	43	2	2018-01-23	2018-01-25	IgG&IgM	2	2	2	3		1	1	2	2	2	2	2			1	2	Reduced	2.39		2.39	3.13	4.2	4.56	4.3	4.47				0.356	0.273	0.343	0.419	0.043	0.0447				0.555	0.609	0.543
94	P	2	69.775	1	33	2	2018-02-03	2018-02-06	NS1	2	2	1	6		1	1	1	1	1	2	2			1	2	Reduced	4.43		4.43	3.3	3.02	4.57	9.64	11.29				0.744	0.69	0.635	0.351	0.195	0.476				0.172	0.26	0.271
96	P	2	111370	2	23	3	2018-02-11	2018-02-14	NS1	2	2	1	8			1	1	1	1	1	1	2		1	1	Reduced	2.65			2.65	2.36	1.84	2.12	2.36					0.315	0.292	0.306	0.26	0.17					0.612	0.625
98	P	2	7850.4	1	27	2	2018-02-21	2018-02-24	NS1	2	1	1	7		1	1	1	1	1	1	2	2		1	1	Reduced	5.38		5.38	2.64	2.7	2.04	2.15	2.12	3.86	3.8		0.8	0.724	0.717	0.546	0.563	0.47	0.384	0.498		0.086	0.125	0.179
100	P			2	50	2	2018-03-18	2018-03-26	NS1	1	2	2	6		1	1	2	2	1	2	2			1	1	Reduced	2.62		2.62	2.22	1.5	2.3	2.19	3.68				0.84	0.799	0.494	0.514	0.302	0.363				0.098	0.149	0.485
102	P	3	9.01E+07	1	31	3	2018-12-03	NA	NS1	2	2	2	3			1	2	2	2	2				1	2	normal	3.8	4.3	4.1	3.8	4.2	4.5					0.539	0.641	0.642	0.652	0.682							0.115	0.202
106	P	1	233678	1	35	2	2018-12-10	NA	NS1	2	2	2	4		1	1	1	2	2					1	2	normal	4.5		4.5	4.2	4.3	5.1	4.8				0.588	0.137	0.184	0.208	0.246						0.338	0.45	0.512
108	P	3	9646655	1	39	3	2018-12-15	2018-12-18	NS1	2	1	2	6			1	1	1	1	2	2			1	1	normal	2.8			2.8	2.6	2.49	3.69	3.7	4.2		0.655	0.566	0.622	0.188	0.587	0.592						0.274	0.351
110	P	2	19162.8	2	24	3	2018-12-16	2018-12-19	NS1	2	2	2	5			1	1	1	2	2				1	2	Reduced	2.2			2.2	1.71	1.96	2.1	2.34			0.581	0.503	0.262	0.323	0.304							0.305	0.403
112	P	Negative		1	19	3	2018-12-25	2018-12-28	NS1	2	2	2	5			1	2	1	2	2	2			1	2	normal	8.1			8.1	5.8	5.04	4.5	1.8	5.17		0.767	0.54	0.547	0.24	0.198	0.266						0.105	0.253
114	P	1	4953.73	2	56	3	2018-12-31	2019-01-02	NS1	1	2	2	0			2	2	2	2	2	2			1	2	normal	4.5			4.5	4.35	8.57	9.11	10.2	8.9		0.658	0.428	0.214	0.728	0.755	0.702						0.282	0.483
116	P	2	339050	2	37	3	2018-12-31	2019-01-07	NS1	2	1	2	4			1	1	2	2	2	2	2		1	1	Reduced	4.1			4.1	4.6	3.5	3.8	4	4.4	4.3	0.588	0.683	0.455	0.456	0.48	0.5	0.55					0.186	0.182
118	P	1	1.96751e+06	2	24	3	2018-12-31	NA	NS1	2	2	2	5			1	1	1	2	2				1	1	Reduced	3.2			3.2	2.8	3.3	4.2	4.5			0.28	0.121	0.342	0.41	0.5							0.564	0.532
122	P	2	7986052	1	22	3	2019-01-01	2019-01-05	NS1	2	2	2	4			1	1	2	2	2				1	1	Reduced	5.1			5.1	4	4.4	6.7	7.99			0.666	0.471	0.383	0.281	0.302							0.247	0.393
124	P	2	11225.5	2	41	3	2019-01-02	2019-01-07	NS1	2	2	2	5			1	1	1	2	2				1	2	Reduced	3.5			3.5	2.46	3.74	2.3	3.51	3.57		0.648	0.686	0.725	0.447	0.419	0.401						0.128	0.222
126	P	2	4.0999e+06	1	25	3	2019-01-05	2019-01-08	NS1	2	2	2	5			1	1	1	2	2				1	1	Reduced	4.9			4.9	3.22	3.17	6.07	9.23			0.757	0.635	0.521	0.193	0.16							0.173	0.256
128	P	2	2.61255e+06	1	23	3	2019-01-04	2019-01-07	NS1	2	2	2	5			1	1	1	2	2				1	2	normal	4.91			4.91	4.27	2.48	3.84	8.64	8.65		0.715	0.702	0.339	0.419	0.214	0.224						0.142	0.187
130	P	2	206269	2	26	3	2019-01-06	2019-01-06	NS1	2	2	2	4			1	1	2	2	2				1	2	Reduced	1.89			1.89	2.46	2.32	3.02	4.1			0.519	0.552	0.451	0.573	0.584							0.352	0.332
132	P	Negative		1	25	3	2019-01-06	NA	NS1	2	1	2	4			1	1	2	2	2				1	1	normal	4.6			4.6	4.5	4.1	4.4	5.5			0.495	0.383	0.314	0.324	0.334							0.353	0.445
134	P	2	643.406	1	35	3	2019-01-12	2019-01-15	NS1		2	2	4			1	1	2	2	2	2	2		1	2	normal	3.43			3.43	3.6	3.89	4	4.2	4.5	4.5	0.531	0.494	0.495	0.485	0.425	0.5	0.512					0.389	0.405
136	P	3	12471.1	1	27	2	2019-01-12	2019-01-14	NS1	2	2	2	5		1	1	1	1	2					1	2	normal	5.15		5.15	3.59	3.76	3.21	4.2				0.729	0.673	0.692	0.631	0.642						0.144	0.233	0.221
138	P	1	5.37294e+06	1	21	2	2019-01-14	2019-01-15	NS1	2	2	2	5		1	1	1	1	2					1	2	Reduced	4.2		4.2	3.42	2.51	3.3	3.4				0.634	0.57	0.498	0.502	0.558						0.216	0.287	0.384
140	P	1	1.65652e+06	2	30	2	2019-01-16	NA	NS1	2	2	2	4		1	1	1	2	2					1	2	Reduced	3.4		3.4	2.64	2.85	3.3	4.1					0.712	0.684	0.652	0.642						0.193	20.5	0.212
142	P	1	3956.93	1	27	3	2019-01-14	NA	NS1	2	2	2	5			1	1	1	2	2				1	2	normal	4.53			4.53	5.87	6.01	6.25	7.2			0.773	0.576	0.503	0.484	0.563							0.13	0.253
144	P	1	106195	2	29	3	2019-01-15	NA	NS1	2	2	2	4			1	1	2	2	2				1	2	2rmal	4.8			4.8	3.5	3.5	7.1	10.56			0.722	0.563	0.604	0.179	0.035							0.158	0.117
148	P	1	521.751	1	18	3	2019-01-19	2019-01-21	NS1	2	2	2	5			1	1	1	2	2	2			1	2	2rmal	3.41			3.41	2.24	3.44	6.02	8.59	8.01		0.708	0.553	0.295	0.127	0.12	0.125						0.188	0.365
150	P	1	1296.77	1	41	3	2019-01-19	NA	NS1	2	1	2	5			1	1	1	2	2				1	2	Reduced	3.9			3.9	4.4	3.2	3	3.2			0.6	0.656	0.48	35.6`%	0.38							0.284	0.252
152	P	2	1829.48	1	36	2	2019-01-20	NA	NS1	1	2	2	5		1	1	2	2	2					1	2	Reduced	6.1		6.1	5.7	3.56	4.59	5.1				0.75	0.729	0.645	0.713	0.712						0.24	0.15	0.263
154	P	1	4924965	1	19	3	2019-01-19	NA	NS1	2	2	2	3			1	2	2	2	2				1	2	normal	5.1			5.1	4.5	1.93	2.25	3.4			0.62	0.55	0.496	0.529	0.603							0.32	0.38
156	P	2	24798.6	2	55	3	2019 - 01 - 20	NA	NS1	1	2	2	0			2	2	2	2	2				1	2	normal	2.4			2.4	2.4	2.9	3.9	4.2			0.6	0.559	0.607	0.617	0.6							0.35	0.379
158	P	1	269332	2	27	3	2019-01-27	NA	NS1	2	2	2	3			1	2	2	2	2				1	2	Reduced	5.5			5.5	3.5	3.4	3.6	4.1			0.792	0.513	0.55	0.749	0.7							0.139	0.34
160	P	1	1.23073e+06	1	18	3	2019-01-28	2019-01-30	NS1	2	2	2	5			1	1	1	2					1	2	Reduced	3.57			3.57	4.92	2.26	4.1	4.12			0.745	0.774	0.722	0.716	0.718							0.194	0.123
164	P	Negative		2	35	1	2019-02-07	NA	NS1	1	2	2	1	1	2	2	2	2						1	2	normal	9.1	9.1	9.3	9.3	9.6	9.6					0.488	0.644	0.575	0.585	0.586					0.396	0.291	0.337	0.332
168	P	3	52862.9	2	25	3	2019-01-29	2019-01-31	NS1	2	2	2	5			1	1	1	2	2	2	2		1	1	Reduced	2.07			2.07	2.82	2.85	3.21	4.21	5.21	7.2	0.59	0.494	0.52	0.54	0.641	0.727	0.746					0.333	0.455
170	P	Negative		2	24	3	2019-02-08	2019-02-11	NS1	2	2	2	5			1	1	1	2	2				1	2	Reduced	5.9			5.9	6.7	4.1	5.8	5.5			0.75	0.79	0.747	0.442	0.403							0.119	0.17
172	P	Negative		2	17	2	2019-02-10	NA	NS1	2	2	2	3		1	1	2	2	2					1	1	Reduced	17.9			17.9	19.6	20.4	16.5	15.5			0.696	0.732	0.704	0.714	0.724						0.164	0.184	0.189
174	P	2	11380.9	2	18	3	2019-02-09	2019-02-12	NS1	1	2	2	5			1	1	1	2	2				1	2	Reduced	2.2			2.2	4.52	3.58	2.77	2.79			0.511	0.783	0.611	0.451	0.293							0.416	0.194
176	P	1	2.75428e+06	1	59	2	2019-03-12	2019-03-14	NS1	2	2	2	5		1	1	1	1	2					1	2	Reduced	6		6	4.6	2.82	2.72	2.9				0.792	0.702	0.612	0.53	0.479						0.088	0.135	0.305
178	P	1	30577	2	24	2	2019-03-17	2019-03-19	NS1	2	2	2	3		1	1	2	2	2					1	1	Reduced	2.7		2.7	2.19	4.55	7.69	7.8				0.73	0.545	0.194	0.283	24.3						0.24	0.373	0.694
180	P	1	280992	2	23	3	2019.04.01	NA	NS1	2	2	2	5			1	1	1	2	2				1	2	normal	3.3			3.3	2.5	2.7	2.5	2.6	2.5		0.81	0.7	0.311	0.311	0.368	0.372						0.1	0.26
182	P	1	183214	1	19	3	2019.04.07	NA	NS1	2	2	2	5			1	1	1	2	2				1	1	normal	3.1			3.1	2	2.8	3.8	4.1			0.332	0.321	0.324	0.334	0.404							0.425	0.445
184	P	3	1842.44	1	25	3	2019-05-05	NA	NS1	2	2	2	5			1	2	1	2	2	2			1	1	Reduced	3.9			3.9	4.5	4.52	5.1	5.2	5.3		0.452	0.462	0.454	0.464	0.472	0.482						0.397	0.363
186	P	1	1.05348e+06	2	30	3	2019-04-27	NA	NS1	2	2	2	4			1	1	2	2	2				1	2	Reduced	3.8			3.8	2.7	3.7	3.9	4.1			0.47	0.36	0.478	0.453	0.44							0.343	0.59
188	P	1	107.888	2	18	3	2019-05-03	NA	NS1	2	2	2	3			1	2	2	2	2				1	2	Reduced	4.7			4.7	4.65	4.5	4.4	4.62			0.503	0.477	0.432	0.395	0.399							0.389	0.403
190	P	1	7.32681	1	43	3	2019-05-10	2019-05-14	NS1	2	2	2	3			1	2	2	2	2				1	2	Reduced	9.2			9.2	7.61	8.59	7.98	7.8				0.427	0.213	0.312	0.302							0.366	0.369
196	P			2	18	2	2019-05-12	2019-05-15	NS1	2	1	2	3		1	1	2	2	2	2				1	2	Reduced	5.6		5.6	5	4.17	6.61	13.15	9.5			0.666	0.608	0.607	0.256	0.235	0.3					0.237	0.311	0.339
198	P	1	5272844	1	21	1	2019-05-14	2019-05-15	NS1	2	2	2	2	1	1	2	2	2	2	2				1	2	normal	6.4	6.4	4.97	3.78	3.78	2.77	3.39	3.88			0.719	0.6	0.475	0.55	0.505	0.424	0.263			0.136	0.212	0.365	0.304
200	P	3	25772744	2	57	1	2019-05-21	2019-05-22	NS1	1	1	2	3	1	1	1	2	2	2					1	2	Reduced	5.5	5.5	3.47	4.35	3.27	2.58	4.87				0.8	0.775	0.799	0.747	0.507	0.407				0.121	0.146	0.129	0.194
206	P	2	36027256	2	27	2	2019-06-24	NA	NS1	2	2	2	2		1	2	2	2	2	2				1	1	Reduced	3.6		3.6	3.2	2.87	2.5	2.32	2.62			0.652	0.623	0.608	0.582	0.605	0.614					0.249	0.272	0.293
209	P	3	45903204	1	28	3	2019-06-26	NA	NS1	2	2	2	6			1	1	1	1	2	2			1	2	Reduced	3.5			3.5	4.4	4.5	3.4	5.2			0.424	0.583	0.602	0.55	0.22							0.419	0.274
212	P	3	306281888	2	17	2	2019-06-29	2019-07-03	NS1	2	2	2	4		1	1	1	2	2	2	2			1	2	Reduced	6.2		6.2	3.6	3.43	3.71	5.61	7.75	8.49		0.653	0.475	0.604	0.313	0.169	0.198	0.338				0.154	0.407	0.334
213	P	2	364191	1	17	3	2019-06-29	2019.07.02	NS1	2	2	2	5			1	1	1	2	2	2			1	1	Reduced	4.9			4.9	2.9	2.25	1.77	2.64	2.68		0.657	0.455	0.442	0.506	0.302	0.312						0.236	0.419
214	P	2	1980.68	2	20	1	2019-02-17	2019-07-02	NS1	2	2	2	3	1	1	1	2	2						1	2	Reduced	5.5	5.5	4.06	5.71	5.88						0.72	0.608	0.517	0.417						0.115	0.218	0.367	0.486
215	P	1	149326480	2	32	3	2019-07-03	2019-07-03	NS1	2	2	2	4			1	1	2						1	2	Reduced	7.4			7.4	5.6	6.2					0.862	0.569	0.647									0.101	0.396
217	P	2	476947	1	26	3	2019-07-02	2019-07-04	NS1	2	2	2	5			1	1	1	2					1	2	Reduced	2.6			2.6	2.14	3.49	3.5				0.472	0.422	0.25	0.28								0.408	0.471
219	P	2	10527696	2	46	2	2019-07-03	2019-07-03	NS1	2	2	2	5		1	1	1	1	2					1	2	Reduced	3.3		3.3	3.2	2.8	3.4	4.4				0.556	0.586	0.594	0.632	0.642						0.207	0.197	0.187
220	P	3	352742	1	29	2	2019-07-02	2019-07-05	NS1	2	2	2	4		1	1	1	2						1	2	Reduced	3.3		3.3	3	2.72	4.06	6.63	6.64			0.427	0.527	0.625	0.295	0.23	0.28					0.472	0.368	0.295
225	P	2	2351.19	2	56	3	2019-07-05	2019-07-09	NS1	2	2	2	3			1	2	2	2	2	2	2	2	1	1	Reduced	2.8			2.8	2.2	2.6	3.3	4.42			0.443	0.46	0.429	0.216	0.264							0.396	0.323
227	P	2	145062	2	40	3	2019-07-06	2019-07-09	NS1	2	2	2	5			1	1	1	2	2				1	2	Reduced	2.5			2.5	3.57	7.53	7.74	6.54			0.585	0.421	0.262	0.223	0.227							0.336	0.45
228	P	1	42497280	1	47	3	2019-07-06	2019-07-12	NS1	2	2	2	4			1	1	2	2	2				1	2	Reduced	3.63			3.63	3.6	3.7	3.4	4.43			0.29	0.228	0.31	0.303	0.435							0.566	0.625
229	P	1	1.97929e+06	1	48	2	2019-07-08	2019-07-13	NS1	1	2	2	4		1	1	1	2	2	2	2			1	2	Reduced	6.2		6.2	4.3	4.7	4.3	3.66	9.31	5.6		0.676	0.734	0.727	0.628	0.537	0.186	0.205				0.206	0.15	0.175
230	P	2	6.54377e+06	1	23	2	2019-07-09	NA	NS1	2	1	2	2		1	2	2	2	2					1	1	Reduced	11		11	9.2	8.3	8.31	7.4				0.667	0.743	0.63	0.54	0.44						0.207	0.148	0.222
232	P	2	11235373	1	32	1	2019-07-10	NA	NS1	1	2	2	2	1	1	2	2	2						1	2	Reduced	7.1	7.1	6.63	6	6.63	6.8					0.751	0.731	0.662	0.532	0.504					0.106	0.137	0.215	0.263
235	P	2	32139044	1	28	1	2019-07-11	NA	NS1	2	2	2	1	1	2	2	2	2						1	1	normal	3.2	3.2	3.28	5.42	6.65	6					0.665	0.549	0.334	0.281	0.304					0.29	0.375	0.506	0.746
238	P	2	13109853	1	34	3	2019-07-20	2019-07-24	NS1	2	2	2	7			1	2	2	2	1	2	2		1	1	Reduced	6.4			6.4	4.96	4.16	4.06	3.77	5.04	5.59	0.73	0.558	0.566	0.556	0.575	0.352	0.414					0.155	0.289
240	P	1	2708899	2	28	3	2919-07-22	2019-07-25	NS1	1	1	2	4			1	1	2	2	2				1	2	Reduced	2.9			2.9	2.65	5	5.1	5.2			0.708	0.543	0.266	0.256	0.273							0.194	0.351
243	P	2	2.05125e+06	2	29	3	2019-07-22	NA	NS1	1	2	2	3			1	2	2	2	2				1	2	Reduced	4.8			4.8	4.7	4.8	4.82	4.92			0.86	0.649	0.502	0.652	0.982							0.09	0.252
245	P	1	1.51211e+06	1	21	3	2019-08-03	2019-08-07	NS1	2	2	2	3			1	2	2	2	2				1	2	Reduced	3.5			3.5	2.94	4.55	6.45	4.62			0.46	0.402	0.262	0.333	0.272							0.4	0.319
247	P	1	49701208	1	24	3	2019-08-05	2019-08-08	NS1	2	2	2	3			1	1	2	2	2	2	2		1	1	Reduced	3.93			3.93	3.97	4.34	4.56	4.87	6.01	7.62	0.406	0.349	0.308	0.348	0.651	0.721	0.728					0.467	0.477
252	P	1	56311	2	37	1	2019-08-15	NA	NS1	2	2	2	4	1	1	2	2	2						1	2	Reduced	4.3	4.3	4.5	3	3.2	3.1					0.81	0.81	0.596	0.61	0.474					0.125	0.145	0.278	0.31
255	P	3	2.89062e+06	1	43	2	2019-08-26	2019-08-27	NS1	2	2	2	2		1	1	2	2	2					1	1	normal	4.88		4.88	4.39	4.64	4.85	5.21				0.626	0.666	0.275	0.308	0.354						0.238	0.26	0.497
256	P	3	61332092	1	31	3	2019-08-26	NA	NS1	2	2	2	3			1	1	1	2	2				1	2	Reduced	3.4			3.4	3.5	3.61	2.85	3.58			0.719	0.641	0.621	0.625	0.641							0.14	0.2
261	P	2	257776	1	46	3	2019-09-14	2019-09-18	NS1	2	1	2	5			1	1	2	2	2	2			1	2	Reduced	4.9			4.9	3.3	2.99	2.33	2.17	2.1		0.53	0.648	0.643	0.518	0.476	0.402						0.4	0.211
262	P	1	394933664	1	34	2	2019-09-14	NA	NS1	2	1	2	4		1	1	2	2	2					1	1	Reduced	7.8		7.8	5.38	4.4	4.27	2.8				0.78	0.767	0.712	0.685	0.535						0.091	0.155	0.171
263	P	1	14380499	2	21	3	2019-09-15	NA	NS1	2	2	2	3			1	1	2	2	2				1	1	Reduced	4.5			4.5	2.9	2.17	5.6	8.56			0.727	0.403	0.363	0.191	0.165							0.166	0.431
264	P	1	102578	2	19	3	2019-09-15	NA	NS1	2	2	2	4			1	1	2	2					1	2	Reduced	8.3			8.3							0.723											0.118
265	P	1	4.99172e+06	1	37	3	2019-09-17	2019-09-25	NS1	2	2	2	4			1	1	2	2	2				1	1	Reduced	5.5			5.5	5.59	8.5	18.5				0.534	0.612	0.243	0.323								0.38	0.311
268	P	2	736956	2	44	3	2019-10-07	NA	NS1	2	2	2	3			1	2	2	2					1	2	Reduced	6.3			6.3							0.652											0.128
269	P	1	944222	1	27	2	2019-10-13	NA	NS1	2	2	2	3		1	1	2	2	2					1	2	Reduced	12		12	6.3	4.6	4.1	5.7				0.82	0.675	0.495	0.382	0.503							0.15	0.132
273	P	3	5155.31	2	26	3	2019-10-26	NA	NS1	2	2	2	4			1	1	2	2					1	2	normal	4.6			4.6	3.4	3.3	3.9				66.2	0.524	0.422	0.474								0.151	0.366
275	P	3	37790880	2	40	2	2019-10-29	2019-10-31	NS1	2	1	2	7		1	1	1	1	2	1	2	2		1	2	Reduced	6.1			6.1	4.14	2.48	2.54	5.48	5.61	5.74		0.868	0.728	0.773	0.525	0.317	0.33	0.462			0.06	0.191	0.202
276	P	3	634345664	2	42	2	2019-11-28	2019-11-28	NS1	1	1	2	6		1	1	1	1	1	2	2			1	2	Reduced	1.17		1.17	1.26	1.43	1.28	1.79	3.41	5.13		68.4	0.471	0.604	0.593	0.34	0.23	0.222				0.199	0.423	0.306
280	P	3	2.5911e+06	1	22	2	2019-11-23	2019-11-25		1	2	2	4		1	1	1	2	2	2				1	2	Reduced	3.2		3.2	2.55	2.5	3.37	3.76				0.695	0.536	0.455	0.58	0.515						27.4	0.326	0.386
282	P	1	21903018	1	26	3	2019-11-24	2019-11-24	NS1	1	2	2	6			1	1	1	1	2	2			1	2	Reduced	4.6			4.6	3.31	3.79	3.72	4.76	5.36		55.1	0.411	0.554	0.543	0.54	0.366						0.279	0.438
283	P	3	1.3632e+06	1	34	3		2019-11-27		1	1	2	7			1	1	1	1	1	2			1	2	Reduced	4.7			4.7	3.46	4.7	11.75	16.06			0.789	0.709	0.4	0.27	0.218							0.123	0.206
285	P	2	2.03736e+06	1	30	2	2019-11-26	NA	NS1	2	2	2	2		1	2	2	2	2					1	2	Reduced	6.3		6.3								0.71										0.16
287	P	2	19756340	2	21	2	2019-01-12	2019-03-12	NS1	2	2	2	2		1	2	2	2	2					1	2	Reduced	6.5		6.5	3.4	2.6	2	3.2				70.7	45.4	40.3	38.3	46.7						0.178	0.42	0.512
289	P	2	11705088	2	19	3	2019-11-30	2019-12-03	NS1	2	1	2	5			2	1	1	2	2				1	2	Reduced	3.8			3.8	4.11	2.91	4.01	12.48			0.772	0.835	0.775	0.514	0.347							0.177	0.138
294	P	NEGATIVE		1	25	3	2019-12-08	2019-12-09	NS1	1	1	2	6			1	1	1	1	2				1	1	Reduced	9.61			9.61	7.03	9.54	6.02						0.76	0.835	0.866	0.486						0.85	0.86
300	P	3	191643	2	39	3	2019-12-17	2019-12-19	NS1	2	2	2	7			1	1	1	1	1				1	2	Reduced	3.5			3.5	2.29	3.67	3.75	9.96	8.9		78.2	72.4	76.9	45	38.1	39.1						12.4	19.8
303	P	3	6772.74	1	29	3	2019-12-25	2019-12-27	NS1	2	1	2	8			1	1	1	1	1	1			1	2	Reduced	3.8			3.8	3.6	2.23	2.63	4.89	3.92				45	46	73.3	63.4	52.5	54.3				45	47
304	P	2	1190.26	1	19	2	2019-12-29	2019-12-30	NS1	2	2	2	6		1	1	1	1	1	2				1	2	Reduced	3.2		3.2	2.38	2.87	2.43	2.64	5.05				0.677	61.1	71	79.3	31.4	25.5				0.239	0.264	0.184
309	P	2	3250.38	1	31	3	2020-01-06	2020-01-11	NS1	2	2	2	0			2	2	2	2	2	2			1	2	normal	4.4			4.4	4.6	5.7	8.6	12.23	11.13		0.691	0.118	10.1	36.8	16.6	19.3						0.248	0.728
310	P		59928.4	2	20	3	2020-01-10	2020-01-13	NS1	2	2	2	5			1	1	1	2	2	2	2	2	1	1	Reduced	3.7			3.7	3.16	3.1	3.27	6.07	6.66	9.03	53.4	56.6	75	44.6	49.7	42.4	35.1	26.3				34.2	37.6
313	P			1	53	3	2020-03-02	2020-03-04	NS1	2	2	2				1	2	2	2					1	2	Reduced	5.65			5.65	7.95	8.93	10.35						68.4	57.3	37.4	46.1						22	27.9
[truncated: 67 more columns]
